# Supplementary material for: Creation of EGD-Derived Gastric Cancer Organoids to Predict Treatment Responses
Source: Cancers (Basel). 2023 Jun 2;15(11):3036. doi: 10.3390/cancers15113036 (PMC10252567; doi:10.3390/cancers15113036)
Supplement: Supplementary file 1 [file cancers-15-03036-s001.zip]

Archive with 1 entries (1 files):
- cancers-2418480-supplementary.pdf
